# Supplementary material for: Scaling the Drosophila Wing: TOR-Dependent Target Gene Access by the Hippo Pathway Transducer Yorkie
Source: PLoS Biol. 2015 Oct 16;13(10):e1002274. doi: 10.1371/journal.pbio.1002274 (PMC4608745; doi:10.1371/journal.pbio.1002274)
Supplement: S1 Data — (XLSX) [file pbio.1002274.s001.xlsx]

## Sheet: Fig 1D-G
	Clone genotype
	FRT40A y+	FRT40A Tor—	FRT40A ex—	FRT40A ex— Tor—
Clone	Clone area (pixels)	Clone area (pixels)	Clone area (pixels)	Clone area (pixels)
1	19718	4345	67576	7901
2	44528	2558	59416	3499
3	37636	3503	107541	2364
4	10974	4759	48290	10116
5	10139	2677	15778	1749
6	23502	3079	27693	6595
7	37413	5636	82046	1068
8	20243	14920	74878	3085
9	17636	6972	94059	7806
10	33845	5981	53762	3006
11	26727	8240	92247	7293
12	27114	987	81725	4442
13	19161	2946	90232	3843
14	14305	4544	165878	2014
15	23475	8071	57783	2155
16	27183	7692	82997	13982
17	36831	2742	80977	4274
18	53951	4926	152762	875
19	44628	3399	57674	5779
20	29790	5424	38841	1584
21	17291	4793	24703	641
22	19606	1480	33391	4131
23	14834	1189	57566	2006
24	35135	11154	62720	2430
25	17181	5660	68889	4829
26	14723	20929	62452	1740
27	19786	11014	41950	6963
28	31077	3983	37471	4311
29	42886	2102	93961	13313
30	13368	4911	50181	1545
31	10361	5668	68826	7674
32	22835	3139	18392	2490
33		5679	58638	8796
34		4008	39620	20517
35		7003	89965	3266
36		7388	123909	2267
37		6187	58170
38		9293	61466
39		4468
40		2463
41		2808
42		2326
43		6744
44		8886
45		2400
46		1788
47		7995
48		3863
49		7064
50		3101
51		4864

## Sheet: Fig 1H-K
	Clone genotype
	FRT40A y+; UAS-p35	FRT40A Tor— ; UAS-p35	FRT40A ex—; + UAS-p35	FRT40A ex— Tor— ; UAS-p35
Clone	Clone area (pixels)	Clone area (pixels)	Clone area (pixels)	Clone area (pixels)
1	13342	4380	17318	2026
2	11568	1603	19120	2056
3	1956	5639	22613	652
4	18226	2647	38498	12801
5	24300	3629	28315	3999
6	1821	4987	6266	2801
7	18567	347	23549	660
8	2337	2921	36029	7199
9	35395	2764	36160	4750
10	6500	2153	19082	2091
11	9178	1158	36858	709
12	18113	1445	31555	1998
13	8279	232	3417	2035
14	12443	2704	4485	7516
15	16877	1126	13527	6583
16	5802	2956	20729	378
17	16051	1976	40178	914
18	13189	417	44235	531
19	42811	128	10021	6243
20	16580	4539	20686	6812
21	20088	4915	16923	5929
22	11258	2038	15067	6126
23	17295	407	25257	3227
24	12333	2659	34443	3565
25	10241	610	16026	2407
26	11074	1078	42715	4452
27	1318	361	46584	4495
28	3879	289	12001	6831
29	9369	1298	8250	6677
30	7597	1227	8980	4892
31	12282	1706	24140	460
32	9606	929	46891	2941
33	8566	1882	17663	7268
34	4032	1199	35373	1778
35	18225	415	33140	822
36	9781	3576	15021	5863
37	6459	3565	19469	2557
38	10947	1368	34459	275
39	6033	508	10752	4529
40	6486	4036	14654	5836
41	16746	2868	44579	1099
42	22936	4567	15901	571
43	6515	2122	17789	1786
44	6645	1662	20190	2610
45	20457	2518	10195	3207
46	15547	3366	8586	5189
47	11295	5009	9593	4491
48	2674	1885	7875	1622
49	2835	1649	18723	3355
50	3038	1728	29885	4969
51	10550	6911	26579	2060
52	11705	418	16753	343
53	19788	8403	25826	1070
54	4696	756	13129	2564
55	7504	5017	21640	5908
56	6924	3164	20204	2166
57	17638	530	19047	397
58	5831	3973	11481	5308
59	5248	3270	19321	828
60	13754	2461	30066	1323
61	6052	1105	8970	2169
62	4030	722	24320	439
63	19427	3583	25312	1328
64	10868	1743	22579	2284
65	4752	728	10207	994
66	4478	3235	24724	3637
67	6373	2707	19233	4708
68	4645	3094	6993	1500
69	20895	727	25511	570
70	13545	829	41133	5657
71	16681	2965	16667	1266
72	36033	2242	18564	8630
73	5441	3812	3908	3499
74	7622	3829	36616	424
75	14609	3789	10908	669
76	6160	2747	36078	223
77	12059	2960	11122	3504
78	7471	1710	27830	2633
79	26747	1504	28037	10521
80	7398	869	52973
81	12742	481	34423
82	11887	2489	5113
83	6315	2088	4178
84	6128	7037	26927
85	3665	4583	12157
86	10347	6048	38155
87	16537	1664	32292
88	2436	1461	13102
89	14608	2034	24064
90	9726	4098	36266
91	18887	2594
92	18918	236
93		706
94		1252
95		1815
96		6775
97		2019

## Sheet: Fig 2J-L
	Clone genotype
	FRT42D y+; UAS-p35			FRT42D yki[B5]; UAS-p35			FRT42D yki[B5]; UAS-p35 UAS-Dp110			FRT42D yki[B5]; UAS-p35 UAS-Rheb
Clone	Clone area (pixels)	Cell number	Average cell size	Clone area (pixels)	Cell number	Average cell size	Clone area (pixels)	Cell number	Average cell size	Clone area (pixels)	Cell number	Average cell size
1	7699	47	163.809	1635	10	163.5	7504	42	178.667	409	2	204.5
2	28675	151	189.901	1216	9	135.111	5991	39	153.615	4997	20	249.85
3	12947	77	168.143	311	1	311	6829	35	195.114	3778	15	251.867
4	39733	220	180.605	130	1	130	6858	29	236.483	6291	34	185.029
5	19284	100	192.84	326	3	108.667	7739	29	266.862	198	1	198
6	13141	66	199.106	1169	12	97.4167	5539	19	291.526	6181	24	257.542
7	10185	60	169.75	2447	20	122.35	4506	19	237.158	7919	29	273.069
8	10193	63	161.794	148	1	148	3176	8	397	12080	50	241.6
9	14385	88	163.466	1632	8	204	996	6	166	1987	7	283.857
10	10376	47	220.766	399	3	133	4487	18	249.278	308	1	308
11	18562	136	136.485	375	3	125	7869	25	314.76	5732	28	204.714
12	16816	104	161.692	1084	8	135.5	1668	5	333.6	1928	5	385.6
13	22762	157	144.981	4849	32	151.531	1413	5	282.6	615	3	205
14	40211	201	200.055	1503	8	187.875	327	1	327	1492	4	373
15	31384	156	201.179	230	1	230	3444	9	382.667	5804	27	214.963
16	31620	135	234.222	13732	81	169.531	2306	7	329.429	202	1	202
17	13784	89	154.876	5034	27	186.444	21271	56	379.839	16937	46	368.196
18	12340	72	171.389	1737	10	173.7	21229	82	258.89	7313	25	292.52
19	28270	151	187.219	133	1	133	210	1	210	223	1	223
20	23473	153	153.418	230	2	115	214	1	214	17301	72	240.292
21	7634	47	162.426	183	1	183	775	3	258.333	4474	25	178.96
22	28841	153	188.503	154	1	154	2756	8	344.5	3833	13	294.846
23	5497	17	323.353	8792	60	146.533	6821	35	194.886	8715	31	281.129
24	16399	111	147.739	820	3	273.333	2559	22	116.318	495	1	495
25	27009	149	181.268	1026	4	256.5	524	4	131	910	2	455
26	23500	112	209.821	4323	30	144.1	1423	9	158.111	1193	6	198.833
27	12817	57	224.86	1866	15	124.4	574	3	191.333	1776	6	296
28	27106	170	159.447	7197	55	130.855	760	6	126.667	2036	8	254.5
29	27390	115	238.174	4699	34	138.206	830	5	166	11211	39	287.462
30	31133	178	174.904	117	1	117	8155	34	239.853	7297	38	192.026
31	38391	201	191	253	2	126.5	1164	6	194	3160	15	210.667
32	13238	136	97.3382	1405	11	127.727	638	2	319	4817	18	267.611
33	21724	156	139.256	2784	21	132.571	11610	34	341.471	762	3	254
34	17134	90	190.378	210	2	105	7349	27	272.185	561	3	187
35	10483	49	213.939	1558	7	222.571	6425	31	207.258	2913	12	242.75
36	15659	76	206.039	1961	12	163.417	9138	40	228.45	1438	4	359.5
37	8019	44	182.25	4578	30	152.6	990	7	141.429	103	1	103
38	8826	54	163.444	2784	14	198.857	6624	27	245.333	831	5	166.2
39	7209	42	171.643	1403	13	107.923	2295	10	229.5	5166	30	172.2
40	30399	181	167.95	2244	22	102	9599	46	208.674	7586	20	379.3
41	6927	38	182.289	2737	26	105.269	276	1	276	326	1	326
42	5614	47	119.447	5793	33	175.545	9035	30	301.167	253	1	253
43				531	4	132.75	5608	19	295.158	12987	42	309.214
44				1303	7	186.143	2037	4	509.25	1707	7	243.857
45				3010	16	188.125	1431	4	357.75	7762	28	277.214
46				4411	27	163.37	15590	52	299.808	2673	13	205.615
47				2896	14	206.857	437	1	437	973	2	486.5
48				1443	8	180.375	1168	5	233.6	12140	60	202.333
49				707	3	235.667	78	1	78	11768	42	280.19
50							2575	13	198.077	199	1	199
51							6049	33	183.303	3597	12	299.75
52							1079	7	154.143	2108	11	191.636
53							2327	10	232.7	219	1	219
54							1322	5	264.4	8801	30	293.367
55							543	3	181	8050	33	243.939
56							6283	23	273.174	642	3	214
57							269	1	269	3772	17	221.882
58							5091	29	175.552	270	2	135
59							542	2	271	4474	24	186.417
60							708	3	236	2173	8	271.625
61							10780	66	163.333	685	3	228.333
62							2263	16	141.438	8616	31	277.935
63							6127	22	278.5	1323	3	441
64							7669	22	348.591	4514	16	282.125
65							3955	17	232.647	7618	19	400.947
66							3325	14	237.5	13609	54	252.019
67							841	2	420.5	508	3	169.333
68							4704	30	156.8	5869	26	225.731
69							144	2	72	1422	6	237
70							603	6	100.5	802	3	267.333
71							1795	6	299.167	332	2	166
72							6405	22	291.136	806	3	268.667
73							16768	68	246.588	810	3	270
74							42579	181	235.243	23004	69	333.391
75							5814	23	252.783	929	3	309.667

## Sheet: Fig 5C, D
	Antibody	Locus (Genotype)	Locus (Genotype)	Locus (Genotype)	Locus (Genotype)	Antibody	Locus (Genotype)	Locus (Genotype)	Locus (Genotype)	Locus (Genotype)	Antibody	Locus (Genotype)	Locus (Genotype)	Locus (Genotype)	Locus (Genotype)
	IgG	PDH (WT)	PDH (TorTED+TSC1+2)	2B2C (WT)	2B2C (TorTED+TSC1+2)	Yki	PDH (WT)	PDH (TorTED+TSC1+2)	2B2C WT	2B2C (TorTED+TSC1+2)	GFP	PDH (WT)	PDH (TorTED+TSC1+2)	2B2C WT	2B2C (TorTED+TSC1+2)
Replicate 1	% input	0.0276894	0.0191101	0.0415035	0.0733672	% input	0.0545729	0.0422759	0.11244	0.0716881	% input	0.0632881	0.0546656	0.445865	0.298609
Replicate 2	% input	0.0114992	0.0159067	0.00886218	0.0217774	% input	0.0459299	0.0309231	0.113517	0.0801073	% input	0.068	0.0842563	0.457812	0.2922
Replicate 3	% input	0.0181213	0.00976529	0.0156318	0.00546194	% input	0.0483087	0.0308129	0.159174	0.0676005	% input	0.076496	0.0202607	0.614284	0.149646
Replicate 4	% input	0.00934997	0.00770269	0.00939057	0.0184016	% input	0.0294218	0.0129494	0.0682479	0.0690832	% input	0.0533905	0.0284955	0.330811	0.275319

## Sheet: Fig 6I
Antibody	Locus (Genotype)	Locus (Genotype)	Locus (Genotype)	Locus (Genotype)	Antibody	Locus (Genotype)	Locus (Genotype)	Locus (Genotype)	Locus (Genotype)
IgG	PDH (WT)	PDH (Tsc1—)	Bantam (WT)	Bantam (Tsc1—)	Yki	PDH (WT)	PDH (Tsc1—)	Bantam (WT)	Bantam (Tsc1—)
(% of input)	0.0290288	0.010939	0.0456016	0.0332207	(% of input)	0.0183145	0.0193158	0.154077	0.178838

## Sheet: Fig 6N
	Disc genotype
	hdcG4>+ (wt)	hdcG4>Rheb	hdcG4>DIAP1	tub-Ban	hdcG4>Rheb+DIAP1	hdcG4>Rheb tub-Ban	hdcG4>Rheb+DIAP1, tub-Ban
Wing disc	Disc area (pixels)	Disc area (pixels)	Disc area (pixels)	Disc area (pixels)	Disc area (pixels)	Disc area (pixels)	Disc area (pixels)
1	365883	312826	418666	309172	647055	548665	801763
2	174814	182759	436432	299924	669872	504670	636928
3	259466	253069	340911	264973	708995	544238	909665
4	267056	229575	390642	267522	515861	605894	875629
5	231622	341736	319329	330958	726509	591733	803672
6	181159	297071	324701	276966	483361	571931	745939
7	409193	308591	246747	277349	662193	615974	680458
8	429314	339742	335797		411717	650448	765212
9	370519	389462	233163		669753	545214	729991
10	429142	243672	380873		643629	590393	741637
11	410170	277216	402558		512917	529176	664338
12	460516	263931	402090		642038	593083	747349
13	375504	212348	294807		534212	623619	711791
14	358652	233783	286508		669894	522407	665427
15	448739	378509	368365		570437	674753	619680
16	382692	372009			635723		616009
17	444917	556381			632897		567306
18	470281	221907			537544		694600
19	435951	410382			642855		764233
20	408098	567641			545216		739558
21		404038					604805
22		471711					702091
23		373206
24		547277

## Sheet: Fig S1M-O
	nubbin-GAL4> (wt)				nubbin-GAL4> deltaP60				nubbin-GAL4> Yki				nubbin-GAL4> deltaP60+Yki
WING	cell # in 170*170 px box	wing size	wing cell #	avg cell size	cell # in 170*170 px box	wing size	wing cell #	avg cell size	cell # in 170*170 px box	wing size	wing cell #	avg cell size	cell # in 170*170 px box	wing size	wing cell #	avg cell size
1	135	1832513	8560.18	214.074	190	651347	4282.21	152.105	140	2450776	11872.3	206.429	170	896457	5273.28	170
2	122	1940192	8190.43	236.885	172	661649	3937.84	168.023	144	2616515	13037.3	200.694	192	875377	5815.65	150.521
3	127	1950016	8569.27	227.559	185	638559	4087.66	156.216	146	2574846	13007.9	197.945	188	872501	5675.79	153.723
4	127	2024655	8897.27	227.559	192	669396	4447.2	150.521	144	2552113	12716.4	200.694	173	857146	5131.01	167.052
5	131	1875044	8499.33	220.611	182	684773	4312.41	158.791	140	2646825	12822	206.429	200	745874	5161.76	144.5
6	121	1970644	8250.79	238.843	186	676427	4353.47	155.376	134	2718717	12605.8	215.672	160	848916	4699.88	180.625
7	120	1900077	7889.59	240.833	196	631110	4280.19	147.449	148	2645487	13547.8	195.27	183	794584	5031.45	157.923
8	133	1908137	8781.39	217.293	176	685622	4175.41	164.205	139	2532494	12180.5	207.914	187	864491	5593.77	154.545
9	129	1964216	8767.61	224.031	187	624006	4037.69	154.545	136	2553168	12014.9	212.5	180	898091	5593.65	160.556
10	121	1986200	8315.92	238.843	208	626809	4511.29	138.942	143	2638428	13055.2	202.098	208	746075	5369.67	138.942
11					160	696965	3858.63	180.625	154	2458147	13098.8	187.662	179	878766	5442.88	161.453

## Sheet: Fig S2
	Clone genotype
	FRT42D y+; UAS-p35			FRT42D; UAS-p35 UAS-Dp110			FRT42D ; UAS-p35 UAS-Rheb
Clone number	Clone area (pixels)	Cell number	Average cell size	Clone area (pixels)	Cell number	Average cell size	Clone area (pixels)	Cell number	Average cell size
1	4711	37	127.324	22455	93	241.452	38975	84	463.988
2	8952	69	129.739	12436	50	248.72	22698	86	263.93
3	1507	15	100.467	55172	134	411.731	35964	94	382.596
4	8472	73	116.055	54457	146	372.993	33562	96	349.604
5	5598	42	133.286	58190	195	298.41	13930	40	348.25
6	5897	30	196.567	17763	37	480.081	33268	132	252.03
7	6177	41	150.659	33437	148	225.926	14721	88	167.284
8	5689	46	123.674	27214	116	234.603	8461	62	136.468
9	4675	28	166.964	8925	33	270.455	15299	72	212.486
10	12759	77	165.701	45768	110	416.073	34042	111	306.685
11	16558	104	159.212	39122	105	372.59	38025	108	352.083
12	1195	8	149.375	35406	104	340.442	42833	115	372.461
13	4113	23	178.826	11610	26	446.538	24225	84	288.393
14	3155	20	157.75	19611	40	490.275	20029	68	294.544
15	9299	58	160.328	18462	57	323.895	28424	82	346.634
16	11963	76	157.408	24016	78	307.897	10170	75	135.6
17	10700	79	135.443	4290	12	357.5	39151	225	174.004
18	4951	48	103.146	17912	77	232.623	5946	48	123.875
19	16104	116	138.828	25778	61	422.59	6139	43	142.767
20	16222	81	200.272	13366	61	219.115	9482	53	178.906
21	10910	79	138.101	16891	66	255.924	14487	59	245.542
22	12680	115	110.261	12936	56	231	19906	60	331.767
23	11145	71	156.972	15035	60	250.583	16915	67	252.463
24	11131	81	137.42	18879	82	230.232	12860	45	285.778
25	22964	146	157.288	17784	84	211.714	24359	87	279.989
26	20345	120	169.542	17641	80	220.512	22718	100	227.18
27	8676	72	120.5	10931	26	420.423
28	5855	50	117.1	2007	6	334.5
29	11180	53	210.943	6642	19	349.579
30	8963	56	160.054	18819	77	244.403
31	2830	19	148.947	32316	119	271.563
32	20493	92	222.75	82692	227	364.282
33	9367	52	180.135	13115	66	198.712
34	15660	53	295.472	34004	86	395.395
35	24628	128	192.406
36	10036	42	238.952
37	2125	12	177.083
38	6884	36	191.222
39	10006	53	188.792
40	16475	95	173.421
41	1770	13	136.154
42	7445	31	240.161
43	13694	73	187.589
44	9338	67	139.373
45	20186	129	156.481
46	17850	90	198.333
47	11949	75	159.32
48	3384	32	105.75
49	9072	52	174.462
50	10427	63	165.508

## Sheet: Fig S7A-D
	Disc genotype
	wt	wts—	ds6k—	ds6k— wts—
Wing disc	Disc area (pixels)	Disc area (pixels)	Disc area (pixels)	Disc area (pixels)
1	329568	621393	79003	115773
2	394730	514195	218988	92582
3	291600	626584	97279	214870
4	303120	479626	66168	77258
5	387323	552412	150478	68698
6	342111		146771	197929
7	387456		44168	68800
8	405009		46747	95346
9	308216		70871	75195
10	400993		75886	65744
11	375984		75815	66572
12	419624		212153	74912
13			101294

## Sheet: Fig S8B
Antibody	Locus (Genotype)	Locus (Genotype)	Locus (Genotype)	Locus (Genotype)	Antibody	Locus (Genotype)	Locus (Genotype)	Locus (Genotype)	Locus (Genotype)	Antibody	Locus (Genotype)	Locus (Genotype)	Locus (Genotype)	Locus (Genotype)
IgG	PDH (WT)	PDH (Yki-RNAi)	2B2C (WT)	2B2C (Yki-RNAi)	Yki	PDH (WT)	PDH (Yki-RNAi)	2B2C (WT)	2B2C (Yki-RNAi)	GFP	PDH (WT)	PDH (Yki-RNAi)	2B2C (WT)	2B2C (Yki-RNAi)
% input	0.0150254	0.0105603	0.0302504	0.00613488	% input	0.0388188	0.0318348	0.109011	0.0282188	% input	0.038388	0.0299324	0.184162	0.177046

[truncated: 2 more sheets: Fig S8C, Sheet2]
